# Supplementary material for: Detection of Leishmania and Trypanosoma DNA in Field-Caught Sand Flies from Endemic and Non-Endemic Areas of Leishmaniasis in Southern Thailand
Source: Insects. 2019 Aug 2;10(8):238. doi: 10.3390/insects10080238 (PMC6722825; doi:10.3390/insects10080238)
Supplement: Supplementary file 1 [file insects-10-00238-s001.zip]

Archive with 5 entries (4 files):
- supplements/
- supplements/Figure S1.png
- supplements/Figure S2.png
- supplements/Figure S3.png
- supplements/Figure S4.png
